# Supplementary material for: Inhibition of FABP6 Reduces Tumor Cell Invasion and Angiogenesis through the Decrease in MMP-2 and VEGF in Human Glioblastoma Cells
Source: Cells. 2021 Oct 17;10(10):2782. doi: 10.3390/cells10102782 (PMC8534568; doi:10.3390/cells10102782)
Supplement: Supplementary file 1 [file cells-10-02782-s001.zip]

Archive with 1 entries (1 files):
- cells-1390316-supplementary.pdf
